# Supplementary material for: Enzymatic Cocktail Formulation for Xylan Hydrolysis into Xylose and Xylooligosaccharides
Source: Molecules. 2023 Jan 7;28(2):624. doi: 10.3390/molecules28020624 (PMC9862374; doi:10.3390/molecules28020624)
Supplement: Supplementary file 1 [file molecules-28-00624-s001.zip]

Archive with 1 entries (1 files):
- molecules-1958066-supplementary.pdf
